# Supplementary material for: Constipation Mitigation by Rhubarb Extract in Middle-Aged Adults Is Linked to Gut Microbiome Modulation: A Double-Blind Randomized Placebo-Controlled Trial
Source: Int J Mol Sci. 2022 Nov 24;23(23):14685. doi: 10.3390/ijms232314685 (PMC9738964; doi:10.3390/ijms232314685)
Supplement: Supplementary file 1 [file ijms-23-14685-s001.zip]

Archive with 1 entries (1 files):
- ijms-1985807-supplementary.pdf
